# Supplementary material for: Combining viral genomics and clinical data to assess risk factors for severe COVID-19 (mortality, ICU admission, or intubation) amongst hospital patients in a large acute UK NHS hospital Trust
Source: PLoS One. 2023 Mar 23;18(3):e0283447. doi: 10.1371/journal.pone.0283447 (PMC10035897; doi:10.1371/journal.pone.0283447)
Supplement: S1 Table — Description of primary data points in the combined data set. (XLSX) [file pone.0283447.s005.xlsx]

## Sheet: Sheet1
Column Name	Data Type	Description
ideath28	Bool	Death within 28 days of first positive swab.
is_severe	Bool	Combination of iICU, iIntubation, ideath_30d, ideath_hosp and ideath28 columns. Is True when any of the listed columns are equal to True.
ideath_hosp	Bool	In-hospital death.
ideath_30d	Bool	In-hospital death or within 30 days of discharge.
max_NEWS	Float	Maximum inpatient NEWS2 score recorded during stay.
is_fatal	Bool	Combination of ideath_30d, ideath_hosp and ideath28 columns. Is True when any of the listed columns are equal to True.
is_patient	Bool	True if individual is a patient.
is_hcw	Bool	True if individual is a healthcare worker.
swab_location	Str	PCR swab location for first positive result.
location_category	Str	High level category for ward location.
diabetes_ind	Bool	Diabetes comorbidity indicator.
preexist_cond	Bool	Equals True if any of the *_ind columns are True.
preexist_cond_count	Int	Number of pre-existing conditions.
hypertension_ind	Bool	Hypertension - comorbidity indicator according to CCS groups for diagnosis dominant FCE.
renal_ind	Bool	Renal failure - comorbidity indicator according to CCS groups for diagnosis dominant FCE.
HD_ind	Bool	Heart disease - comorbidity indicator according to CCS groups for diagnosis dominant FCE.
nosocomial_group	Str	Likelihood of nosocomial infection, based on time from admission to positive test.
LOS	Float	Length of stay in the hospital.
TTDFD	Int	Time to discharge/death from diagnosis (hours).
iICU	Bool	ICU admission.
iIntubation	Bool	Intubation.
AdmSpec	Int	Admission specialty.
Ward	Str	Admission ward.
adm_age	Int	Age at admission.
adm_date	Date	Month of admission in datetime format.
is_alpha	Bool	Equals true if lineage equals "B.1.1.7" (Alpha variant of concern).
lineage	Str	Viral lineage from pangolin (based on the 2021-10-18 definitions).
sample_date	Date	Earliest of sample collection or testing date.
asthma_ind	Bool	Asthma - comorbidity indicator according to CCS groups for diagnosis dominant FCE.
COPD_ind	Bool	COPD - comorbidity indicator according to CCS groups for diagnosis dominant FCE.
Sex	Str	Participant sex at birth.
overnight_stay	Bool	Overnight indicator.
ethnic_origin	Str	Ethnic origin, encoded for anonymity.
malignancy_ind	Bool	Cancer and other malignancy - comorbidity indicator according to CCS groups for diagnosis dominant FCE.
MethAdm	Str	Method of admission.
first_NEWS	Float	First NEWS2 from ED or Ward.
